# Supplementary material for: Decreased long noncoding RNA SPRY4-IT1 contributing to gastric cancer cell metastasis partly via affecting epithelial–mesenchymal transition
Source: J Transl Med. 2015 Aug 4;13:250. doi: 10.1186/s12967-015-0595-9 (PMC4522960; doi:10.1186/s12967-015-0595-9)
Supplement: Additional file 1: — Table S1. The primer and siRNA sequence. [file 12967_2015_595_MOESM1_ESM.xls]

## Sheet: Sheet1
	sequence(5'-3')
SPRY4-IT1 F	AGCCACATAAATTCAGCAGA
SPRY4-IT1 R	CGATGTAGTAGGATTCCTTTCA
GAPDH F	GGGAGCCAAAAGGGTCAT
GAPDH R	GAGTCCTTCCACGATACCAA
E-cadherin F	TCCCATCAGCTGCCCAGAAA
E-cadherin R	TGACTCCTGTGTTCCTGTTA
Vimentin F	TCTACGAGGAGGAGATGCGG
Vimentin R	GGTCAAGACGTGCCAGAGAC
P 848-961 F	ATAGGCACGCACCACCAT
P 848-961 R	GAGGCGGGCAGATCACTT
si-SPRY4-IT1	gctttctgattccaaggcctattaa
si-DNMT1	GAGGCCUAUAAUGCAAAGATT
